# Supplementary material for: Changes in lipoproteins associated with lipid-lowering and antiplatelet strategies in patients with acute myocardial infarction
Source: PLoS One. 2022 Aug 30;17(8):e0273292. doi: 10.1371/journal.pone.0273292 (PMC9426937; doi:10.1371/journal.pone.0273292)
Supplement: S1 Data — (XLSX) [file pone.0273292.s002.xlsx]

## Sheet: Ros-clop
ID_UNIFESP	ID_USP	Group_UNIFESP	group-IF	Gender	Age	LLT	antiplatelet	Old	Diabetes	weight	Heigth	BMI	Hypertension	SBP	DBP	Smokers	H HbA1c	H Glucose	30 Glucose	180 Glucose	H TC	30 TC	180 TC	H LDL-C	30 LDL-C	180 LDL-C	H HDL-C	30 HDL-C	180 HDL-C	H TG	30 TG	180 TG	H N-HDL	30 N-HDL	180 N-HDL	sample	teta-cT0	teta-cT1	teta-cT6	Abs532-cT0	Abs532-cT1	Abs532-cT6	Abs484-cT0	Abs484-cT1	Abs484-cT6	DLS -T0	DLS-T1	DLS-T6	R-SAXS-T0
241	241	2	Rosvatatine-clopidrogel	2	71	1	2	2	1	66.6	1.54	28.0823	2	115	69	1	5.3	123	93	92	208	106	124	137	50	57	48	39	51	110	87	77	160	67	73	241
299	299	2	Rosvatatine-clopidrogel	2	51	1	2	1	3	68.4	1.65	25.124	2	91	50	1	8.4	306	306	309	150	98	141	103	48	82	18	31	36	172	105	134	132	67	105	299	0.02278	0.04693	0.02678	0.0255	0.04595	0.05648	0.12104	0.19874	0.20341	9.9	10	11.2
308	308	2	Rosvatatine-clopidrogel	2	70	1	2	2	2	101.8	1.59	40.2674	1	150	90	3	6	136	100	98	172	112	119	106	47	54	38	43	44	168	137	126	134	69	75	308	0.02937	0.01319	0.02236	0.03258	0.01367	0.05748	0.21846	0.08628	0.23404	--		11.2
318	318	2	Rosvatatine-clopidrogel	1	48	1	2	1	2	82.9	1.65	30.45	2	115	70	3	5.8	161	89	92	175	112	99	121	60	51	17	31	33	262	124	74	158	81	66	318	0.01969	0.0501	0.01213	0.02294	0.06278	0.02625	0.10815	0.28681	0.11536	9.5	10.2	11.9
177	177	2	Rosvatatine-clopidrogel	1	65	1	2	2	2	62.1	1.64	23.0889	2	110	70	3	6	168	98	122	139	99	145	89	46	88	33	38	38	79	70	95	106	61	107	177	0.00668	0.00207	0.04293	0.0143	0.00865	0.07751	0.07714	0.06347	0.47359	--		11.7
178	178	2	Rosvatatine-clopidrogel	1	45	1	2	1	1	86.7	1.72	29.3064	1	160	90	2	5.5	85	90	92	165	97	108	102	46	46	46	35	64	77	77	60	119	62		178	0.00247	0.01002	0.01992	0.04223	0.03614	0.05045	0.15602	0.15498	0.26823	--		10.7
195	195	2	Rosvatatine-clopidrogel	1	59	1	2	1	3	79.9	1.64	29.707	1	161	93	2	7.9	135	121	129	175	112	151	116	55	82	27	37	38	207	118	222	148	75	113	195	0.02145	0.03728	0.03573	0.05961	0.06734	0.06605	0.29539	0.34005	0.3056	11.9	9.7	10.7	127.2
222	222	2	Rosvatatine-clopidrogel	1	60	1	2	1	3	69.8	1.63	26.2712	2	143	91	2	7.7	163	138	91	131	91	72	78	37	30	35	33	32	92	129	74	96	58	40	222
238	238	2	Rosvatatine-clopidrogel	2	57	1	2	1	2	87	1.64	32.3468					6.1	126	109	116	279	190	148	206	136	89	28	10	34	251	287	155	251	180	114	238	0.00167	0.00326	0.01195	0.01676	0.0211	0.02569	0.09766	0.12301	0.12944	--		10.7
254	254	2	Rosvatatine-clopidrogel	2	57	1	2	1	2	69	1.5	30.6667	2	104	61	3	6.2	99	101		198	117	135	121	56	66	57	45	53	97	79	77	141	72	82	254	0.03002	0.01748	0.01212	0.04379	0.02322	0.01777	0.2285	0.15034	0.12225
273	273	2	Rosvatatine-clopidrogel	2	62	1	2	1	2	73	1.53	31.1846	2	125	85	1	6.3	102	102	130	209	198	122	137	120	49	43	43	47	154	232	182	166	155	75	273	0.01897	0.01778	0.021	0.02638	0.03217	0.01884	0.1134	0.16124	0.11491	10	12.1	10.8	131.5
275	275	2	Rosvatatine-clopidrogel	1	48	1	2	1	1	68	1.7	23.5294	2	111	82	2	5	139	87	90	200	136	187	146	83	118	40	37	48	47	76	106	160	99	139	275	0.03017	0.03185	0.01565	0.0479	0.0465	0.03998	0.19388	0.17	0.12164	12.2	13.4	13.6
284	284	2	Rosvatatine-clopidrogel	1	64	1	2	1	3	64.7	1.6	25.2734	2	116	80	3	9.9	249	156	155	191	87	115	112	38	55	34	25	34	335	154	192	157	62	81	284	0.02726	0.00767	0.01632	0.03773	0.01112	0.03926	0.1813	0.08494	0.17245	8.9	8.3	10.4
301	301	2	Rosvatatine-clopidrogel	1	58	1	2	1	3	69.05	1.62	26.3108	2	80	50	1	9.3	203	177		199	109	132	140	56	79	39	28	31	91	176	128	160	81	101	301	0.00798	0.01008	0.00709	0.00783	0.00659	0.01904	0.0656	0.06371	0.07529	--		10.4
315	315	2	Rosvatatine-clopidrogel	1	55	1	2	1	1	71.35	1.74	23.5665	2	106	77	3	5.5	115	91	93	190	124	111	135	67	59	39	30	35	66	203	86	151	94	76	315	0.0032	0.00642	0.01157	0.00473	0.0113	0.0166	0.04461	0.07455	0.11127	10.6	10.5	11.9	131.3
191	191	2	Rosvatatine-clopidrogel	1	65	1	2	2	2	67.9	1.68	24.0575	2	134	78	1	6	108	100	108	251	158	146	179	92	88	55	45	39	73	113	96	196	113	107	191	0.0027	0.00652	0.01301	0.02859	0.01654	0.01694	0.12532	0.11736	0.12003	10.2	10.4	10.8	134.2
210	210	2	Rosvatatine-clopidrogel	1	50	1	2	1	3	97.2	1.9	26.9252					7.8	173	275	193	189	140	173	130	79	77	43	35	26	70	160	614	146	105	147	210	0.01358	0.03405	0.03649	0.04856	0.07963	0.07363	0.20549	0.29059	0.2718	9.9	11.7	10.3
215	215	2	Rosvatatine-clopidrogel	2	56	1	2	1	2	62.9	1.51	27.5865					6.1	112	112	136	248	101	167	175	46	87	42	37	42	166	97	316	206	64	125	215	0.05577	0.00387	0.06383	0.07647	0.07498	0.09776	0.30161	0.29654	0.31325	--		10.7
218	218	2	Rosvatatine-clopidrogel	1	61	1	2	1	1	56.3	1.6	21.9922	1	140	80	1	5.6	85	85	102	98	112	95	52	61	50	33	32	31	53	104	67	65	80	64	218	0.00127	0.00339	0.0039	0.01381	0.03808	0.00557	0.08355	0.24455	0.06834	--		10.4
253	253	2	Rosvatatine-clopidrogel	1	56	1	2	1	1				2	122	74	1	5.3	101	101		171	110	152	122	63	99	31	34	36	81	58	83	140	76	116	253	0.04359	0.00262	0.03433	0.0714	0.00575	0.05873	0.22914	0.02732	0.19489	10.1	11.4	11
274	274	2	Rosvatatine-clopidrogel	1	59	1	2	1	1	70	1.65	25.7117	1	158	92	2	5.6	127	92	87	294	158	145	180	78	78	99	61	49	60	100	99	195	97	96	274	0.05262	0.045	0.07	0.08617	0.067	0.09836	0.35929	0.254	0.38464	13.5	14	11.2
289	289	2	Rosvatatine-clopidrogel	1	58	1	2	1	2	97.7	1.75	31.902	2	130	80	1	5.9	103	100	97	152	163	155	96	97	85	36	39	56	106	178	68	116	124	99	289	0.01697	0.01382	0.02165	0.03031	0.02662	0.03352	0.18433	0.17148	0.16515	--		10.3
297	297	2	Rosvatatine-clopidrogel	2	71	1	2	2	2	66.45			1	145	81	3	6.2	139	123	108	310	240	171	235	161	99	50	47	51	117	171	112	260	193	120	297	0.04023	0.02447	0.02392	0.0415	0.02475	0.03564	0.21323	0.17427	0.17214	--		10.6
302	302	2	Rosvatatine-clopidrogel	2	59	1	2	1	1	59.2	1.62	22.5575	1	160	57	1	5.6	168	92	76	183	125	144	121	72	73	45	38	58	75	71	53	138	87	86	302	0.01076	0.01869	0.01594	0.0121	0.0306	0.02861	0.10591	0.25344	0.2444	--		10.8
247	247	2	Rosvatatine-clopidrogel	1	55	1	2	1	2	84	1.7	29.0657	2	105	63	1	5.7	116	78		176		154			91			40	89		131			114	247										11	13.1	--
271	271	2	Rosvatatine-clopidrogel	1	60	1	2	1	3	70	1.7	24.2215	2	130	70	1	10.3	78			157	97		107	43		21	28		171	187		136	69		271										10.8	11.2
182	182	2	Rosvatatine-clopidrogel	1	60	1	2	1	2	73.4	1.68	26.0062	2	135	75	2	5.9		86	108	145	128	90	89	50	38	33	50	29	131	214	146	112	78	61	182
203	203	2	Rosvatatine-clopidrogel	1	45	1	2	1	3	90.3	1.7	31.2457					9.5	376	140	176	141	83	101	69	34	44	18	28	30	654	131	199	143	55	71	203										9.8	10.8	--
206	206	2	Rosvatatine-clopidrogel	1	72	1	2	2	1	51.2	1.68	18.1406	2	138	87	1	5.5	82	109	94	161	174	149	103	93	82	39	60	53	101	115	61	122	114	96	206										10.8	12.3	--	131.6
221	221	2	Rosvatatine-clopidrogel	1	55	1	2	1	2	87	1.7	30.1038	1	150	90	1	5.9	151	151	104	202	120	126	136	50	61	35	37	37	170	278	210	167	83	89	221
233	233	2	Rosvatatine-clopidrogel	2	73	1	2	2	1	68.5	1.65	25.1607	2	130	80	2	5.5	112	101		263	150	153	176	84	82	41	36	37	247	206	259	222	114	116	233
310	310	2	Rosvatatine-clopidrogel	1	63	1	2	1	1	79.5	1.65	29.2011	2	122	76	2	5.5	165	84	96	136	74	75	78	29	27	37	31	33	133	66	76	99	43	42	310
																																				316													128.7
																																				328													132
																																				332													125.5
[truncated: 3 more columns]

## Sheet: T0-T6 Abs, teta
sample	Abs484-clop T0	Abs484-clopT6	sample	teta-clopT0	teta-clopT6		sample	Aba484-ticaT0	Abs484-ticaT6	sample	teta-ticaT0	teta-ticaT6		sample	Abs484Ros- T0	Abs484Ros-T6	sample	tetaRos-T0	tetaRos-T6		sample	Abs484-sim-T0	Abs484-sim-T6	sample	teta-sim-T0	teta-sim-T6			Abs484Ros-clop T0	Abs484Ros-cliopT6	sample	tetaRos-clopT0	tetaRos-clopT6		sample	Aba484Ros-ticaT0	Abs484Ros-ticaT6	sample	tetaRos-ticaT0	tetaRoa-ticaT6		sample	Abs484-sim-clop-T0	Abs484-sim-clop-T6		teta-sim-clop-T0	teta-sim-clop-T6		sample
299	0.12104	0.20341	299	0.02278	0.02678		180	0.34384	0.21599	180	0.00669	0.01106		299	0.12104	0.20341	299	0.02278	0.02678		194	0.33942	0.21545	194	0.01693	0.02582		299	0.12104	0.20341	299	0.02278	0.02678		180	0.34384	0.21599	180	0.00669	0.01106		194	0.33942	0.21545	194	0.01693	0.02582		181
308	0.21846	0.23404	308	0.02937	0.02236		185	0.09857	0.09198	185	0.0034	0.01178		308	0.21846	0.23404	308	0.02937	0.02236		224	0.12495	0.09789	224	0.00707	0.01232		308	0.21846	0.23404	308	0.02937	0.02236		185	0.09857	0.09198	185	0.0034	0.01178		224	0.12495	0.09789	224	0.00707	0.01232		186
318	0.10815	0.11536	318	0.01969	0.01213		187	0.20013	0.17121	187	0.01683	0.01614		318	0.10815	0.11536	318	0.01969	0.01213		320	0.03491	0.14117	320	0.0022	0.01757		318	0.10815	0.11536	318	0.01969	0.01213		187	0.20013	0.17121	187	0.01683	0.01614		320	0.03491	0.14117	320	0.0022	0.01757		190
177	0.07714	0.47359	177	0.00668	0.04293		196	0.19341	0.07092	196	0.00259	0.00609		177	0.07714	0.47359	177	0.00668	0.04293		201	0.14679	0.10735	201	0.0041	0.00666		177	0.07714	0.47359	177	0.00668	0.04293		196	0.19341	0.07092	196	0.00259	0.00609		201	0.14679	0.10735	201	0.0041	0.00666		198
178	0.15602	0.26823	178	0.00247	0.01992		199	0.21838	0.18419	199	0.00479	0.01949		178	0.15602	0.26823	178	0.00247	0.01992		205	0.35329	0.22732	205	0.03902	0.02481		178	0.15602	0.26823	178	0.00247	0.01992		199	0.21838	0.18419	199	0.00479	0.01949		205	0.35329	0.22732	205	0.03902	0.02481		204
195	0.29539	0.3056	195	0.02145	0.03573		200	0.08863	0.15048	200	0.00377	0.00593		195	0.29539	0.3056	195	0.02145	0.03573		208	0.29063	0.19621	208	0.00516	0.03544		195	0.29539	0.3056	195	0.02145	0.03573		200	0.08863	0.15048	200	0.00377	0.00593		208	0.29063	0.19621	208	0.00516	0.03544		209
238	0.09766	0.12944	238	0.00167	0.01195		207	0.18257	0.14152	207	0.0079	0.0209		238	0.09766	0.12944	238	0.00167	0.01195		213	0.28773	0.16083	213	0.01686	0.00788		238	0.09766	0.12944	238	0.00167	0.01195		207	0.18257	0.14152	207	0.0079	0.0209		213	0.28773	0.16083	213	0.01686	0.00788		216
254	0.2285	0.12225	254	0.03002	0.01212		211	0.17256	0.18412	211	0.0027	0.03138		254	0.2285	0.12225	254	0.03002	0.01212		239	0.25019	0.25176	239	0.03935	0.03331		254	0.2285	0.12225	254	0.03002	0.01212		211	0.17256	0.18412	211	0.0027	0.03138		239	0.25019	0.25176	239	0.03935	0.03331		217
273	0.1134	0.11491	273	0.01897	0.021		212	0.3042	0.27961	212	0.00487	0.04067		273	0.1134	0.11491	273	0.01897	0.021		242	0.23317	0.15122	242	0.03336	0.01928		273	0.1134	0.11491	273	0.01897	0.021		212	0.3042	0.27961	212	0.00487	0.04067		242	0.23317	0.15122	242	0.03336	0.01928		225
275	0.19388	0.12164	275	0.03017	0.01565		192	0.19189	0.23369	192	0.02746	0.02749		275	0.19388	0.12164	275	0.03017	0.01565		176	0.2414	0.43267	176	0.0232	0.04986		275	0.19388	0.12164	275	0.03017	0.01565		192	0.19189	0.23369	192	0.02746	0.02749		176	0.2414	0.43267	176	0.0232	0.04986		234
284	0.1813	0.17245	284	0.02726	0.01632		226	0.27293	0.19435	226	0.02543	0.00822		284	0.1813	0.17245	284	0.02726	0.01632		183	0.28275	0.52689	183	0.01873	0.05219		284	0.1813	0.17245	284	0.02726	0.01632		226	0.27293	0.19435	226	0.02543	0.00822		183	0.28275	0.52689	183	0.01873	0.05219		245
301	0.0656	0.07529	301	0.00798	0.00709		237	0.26708	0.29846	237	0.0341	0.02291		301	0.0656	0.07529	301	0.00798	0.00709		184	0.13215	0.14168	184	0.00298	0.01298		301	0.0656	0.07529	301	0.00798	0.00709		237	0.26708	0.29846	237	0.0341	0.02291		184	0.13215	0.14168	184	0.00298	0.01298		286
315	0.04461	0.11127	315	0.0032	0.01157		255	0.12996	0.10242	255	0.01485	0.01027		315	0.04461	0.11127	315	0.0032	0.01157		197	0.24799	0.15258	197	0.00285	0.01942		315	0.04461	0.11127	315	0.0032	0.01157		255	0.12996	0.10242	255	0.01485	0.01027		197	0.24799	0.15258	197	0.00285	0.01942		298
191	0.12532	0.12003	191	0.0027	0.01301		260	0.17987	0.10227	260	0.03038	0.00691		191	0.12532	0.12003	191	0.0027	0.01301		219	0.15482	0.2237	219	0.01713	0.02946		191	0.12532	0.12003	191	0.0027	0.01301		260	0.17987	0.10227	260	0.03038	0.00691		219	0.15482	0.2237	219	0.01713	0.02946		331
210	0.20549	0.2718	210	0.01358	0.03649		283	0.27208	0.18134	283	0.01513	0.00577		210	0.20549	0.2718	210	0.01358	0.03649		231	0.11438	0.14025	231	0.0356	0.0199		210	0.20549	0.2718	210	0.01358	0.03649		283	0.27208	0.18134	283	0.01513	0.00577		231	0.11438	0.14025	231	0.0356	0.0199		336
215	0.30161	0.31325	215	0.05577	0.06383		285	0.1394	0.1208	285	0.00994	0.00806		215	0.30161	0.31325	215	0.05577	0.06383		277	0.15804	0.37999	277	0.02294	0.06837		215	0.30161	0.31325	215	0.05577	0.06383		285	0.1394	0.1208	285	0.00994	0.00806		277	0.15804	0.37999	277	0.02294	0.06837		337
218	0.08355	0.06834	218	0.00127	0.0039		288	0.09356	0.05315	288	0.01254	0.0026		218	0.08355	0.06834	218	0.00127	0.0039		280	0.10742	0.256	280	0.00916	0.0231		218	0.08355	0.06834	218	0.00127	0.0039		288	0.09356	0.05315	288	0.01254	0.0026		280	0.10742	0.256	280	0.00916	0.0231
253	0.22914	0.19489	253	0.04359	0.03433		311	0.21668	0.27547	311	0.01746	0.0174		253	0.22914	0.19489	253	0.04359	0.03433		292	0.13984	0.15714	292	0.01266	0.01353		253	0.22914	0.19489	253	0.04359	0.03433		311	0.21668	0.27547	311	0.01746	0.0174		292	0.13984	0.15714	292	0.01266	0.01353
274	0.35929	0.38464	274	0.05262	0.07		314	0.24857	0.28565	314	0.03409	0.02652		274	0.35929	0.38464	274	0.05262	0.07		300	0.10101	0.45696	300	0.00774	0.06634		274	0.35929	0.38464	274	0.05262	0.07		314	0.24857	0.28565	314	0.03409	0.02652		300	0.10101	0.45696	300	0.00774	0.06634
289	0.18433	0.16515	289	0.01697	0.02165		181	0.25063	0.18013	181	0.04089	0.01486		289	0.18433	0.16515	289	0.01697	0.02165		181	0.25063	0.18013	181	0.04089	0.01486		289	0.18433	0.16515	289	0.01697	0.02165
297	0.21323	0.17214	297	0.04023	0.02392		186	0.19619	0.12835	186	0.00463	0.01025		297	0.21323	0.17214	297	0.04023	0.02392		186	0.19619	0.12835	186	0.00463	0.01025		297	0.21323	0.17214	297	0.04023	0.02392
302	0.10591	0.2444	302	0.01076	0.01594		190	0.24825	0.23694	190	0.00429	0.04778		302	0.10591	0.2444	302	0.01076	0.01594		190	0.24825	0.23694	190	0.00429	0.04778		302	0.10591	0.2444	302	0.01076	0.01594
194	0.33942	0.21545	194	0.01693	0.02582		198	0.13755	0.17187	198	0.00174	0.01474		180	0.34384	0.21599	180	0.00669	0.01106		198	0.13755	0.17187	198	0.00174	0.01474
224	0.12495	0.09789	224	0.00707	0.01232		204	0.08091	0.21824	204	0.00392	0.01399		185	0.09857	0.09198	185	0.0034	0.01178		204	0.08091	0.21824	204	0.00392	0.01399
320	0.03491	0.14117	320	0.0022	0.01757		209	0.13466	0.09574	209	0.00282	0.00621		187	0.20013	0.17121	187	0.01683	0.01614		209	0.13466	0.09574	209	0.00282	0.00621
201	0.14679	0.10735	201	0.0041	0.00666		216	0.1203	0.25399	216	0.00289	0.02842		196	0.19341	0.07092	196	0.00259	0.00609		216	0.1203	0.25399	216	0.00289	0.02842
205	0.35329	0.22732	205	0.03902	0.02481		217	0.35514	0.29971	217	0.00734	0.02978		199	0.21838	0.18419	199	0.00479	0.01949		217	0.35514	0.29971	217	0.00734	0.02978
208	0.29063	0.19621	208	0.00516	0.03544		225	0.0173	0.10154	225	0.000549451	0.01247		200	0.08863	0.15048	200	0.00377	0.00593		225	0.0173	0.10154	225	0.000549451	0.01247
213	0.28773	0.16083	213	0.01686	0.00788		234	0.13911	0.13466	234	0.00193	0.00971		207	0.18257	0.14152	207	0.0079	0.0209		234	0.13911	0.13466	234	0.00193	0.00971
239	0.25019	0.25176	239	0.03935	0.03331		245	0.11983	0.14463	245	0.01964	0.01597		211	0.17256	0.18412	211	0.0027	0.03138		245	0.11983	0.14463	245	0.01964	0.01597
242	0.23317	0.15122	242	0.03336	0.01928		286	0.10477	0.18948	286	0.00764	0.01523		212	0.3042	0.27961	212	0.00487	0.04067		286	0.10477	0.18948	286	0.00764	0.01523
176	0.2414	0.43267	176	0.0232	0.04986		298	0.18104	0.31877	298	0.0142	0.02938		192	0.19189	0.23369	192	0.02746	0.02749		298	0.18104	0.31877	298	0.0142	0.02938
183	0.28275	0.52689	183	0.01873	0.05219		331	0.32991	0.25215	331	0.03476	0.04139		226	0.27293	0.19435	226	0.02543	0.00822		331	0.32991	0.25215	331	0.03476	0.04139
184	0.13215	0.14168	184	0.00298	0.01298		336	0.13239	0.20411	336	0.00721	0.00655		237	0.26708	0.29846	237	0.0341	0.02291		336	0.13239	0.20411	336	0.00721	0.00655
197	0.24799	0.15258	197	0.00285	0.01942		337	0.11658	0.20162	337	0.00959	0.01699		255	0.12996	0.10242	255	0.01485	0.01027		337	0.11658	0.20162	337	0.00959	0.01699
219	0.15482	0.2237	219	0.01713	0.02946									260	0.17987	0.10227	260	0.03038	0.00691
231	0.11438	0.14025	231	0.0356	0.0199									283	0.27208	0.18134	283	0.01513	0.00577
277	0.15804	0.37999	277	0.02294	0.06837									285	0.1394	0.1208	285	0.00994	0.00806
280	0.10742	0.256	280	0.00916	0.0231									288	0.09356	0.05315	288	0.01254	0.0026
292	0.13984	0.15714	292	0.01266	0.01353									311	0.21668	0.27547	311	0.01746	0.0174
300	0.10101	0.45696	300	0.00774	0.06634									314	0.24857	0.28565	314	0.03409	0.02652
[truncated: 5 more columns]

## Sheet: T0-T6 DLS
Patient ID	Ros-T0	Ros-T6		Patient ID	Sim-T0	Sim-T6		Patient ID	tica-T0	tica-T6		Patient ID	clop-T0	clop-T6		sample	DLS -T0	DLS-T6			sample	DLS -T0	DLS-T6			sample	DLS -T0	DLS-T6			sample	DLS -T0	DLS-T6
299	9.9	11.2		224	9	11.4		190	9.4	10.3		224	9	11.4		299	9.9	11.2	Ros-clop		180	10.3	10.6	Ros-tica		224	9	11.4	sim-clop		190	9.4	10.3	sim-tica
318	9.5	11.9		320	13.9	11.9		198	10.2	10		320	13.9	11.9		318	9.5	11.9	Ros-clop		185	9.7	11	Ros-tica		320	13.9	11.9	sim-clop		198	10.2	10	sim-tica
195	11.9	10.7		201	9.7	11.3		209	10.7	10.2		201	9.7	11.3		195	11.9	10.7	Ros-clop		187	9.6	10.8	Ros-tica		201	9.7	11.3	sim-clop		209	10.7	10.2	sim-tica
273	10	10.8		205	11.9	11		216	10	11.2		205	11.9	11		273	10	10.8	Ros-clop		196	10.9	12.2	Ros-tica		205	11.9	11	sim-clop		216	10	11.2	sim-tica
275	12.2	13.6		208	10.6	10.7		217	10.2	10.1		208	10.6	10.7		275	12.2	13.6	Ros-clop		200	10.4	10.8	Ros-tica		208	10.6	10.7	sim-clop		217	10.2	10.1	sim-tica
284	8.9	10.4		213	10.2	11.7		286	11.5	10.4		213	10.2	11.7		284	8.9	10.4	Ros-clop		192	12.5	11.1	Ros-tica		213	10.2	11.7	sim-clop		286	11.5	10.4	sim-tica
315	10.6	11.9		239	10.6	10.8		298	11.9	10.1		239	10.6	10.8		315	10.6	11.9	Ros-clop		237	11.4	11.4	Ros-tica		239	10.6	10.8	sim-clop		298	11.9	10.1	sim-tica
191	10.2	10.8		242	9.5	10.8		331	9.2	10.4		242	9.5	10.8		191	10.2	10.8	Ros-clop		255	12	13.5	Ros-tica		242	9.5	10.8	sim-clop		331	9.2	10.4	sim-tica
210	9.9	10.3		176	9.6	10.2		336	11.2	9.3		176	9.6	10.2		210	9.9	10.3	Ros-clop		260	11.7	14.4	Ros-tica		176	9.6	10.2	sim-clop		336	11.2	9.3	sim-tica
253	10.1	11		219	10.3	11.2		337	11	11.3		219	10.3	11.2		253	10.1	11	Ros-clop		283	12.9	12.5	Ros-tica		219	10.3	11.2	sim-clop		337	11	11.3	sim-tica
274	13.5	11.2		231	9.9	11.4		180	10.3	10.6		231	9.9	11.4		274	13.5	11.2	Ros-clop		285	12.7	12.4	Ros-tica		231	9.9	11.4	sim-clop
180	10.3	10.6		277	11.3	9.8		185	9.7	11		277	11.3	9.8							288	11.4	11.6	Ros-tica		277	11.3	9.8	sim-clop
185	9.7	11		280	11.4	11.7		187	9.6	10.8		280	11.4	11.7							311	13.3	12.1	Ros-tica		280	11.4	11.7	sim-clop
187	9.6	10.8		292	11.6	12.1		196	10.9	12.2		292	11.6	12.1							314	12.4	13.6	Ros-tica		292	11.6	12.1	sim-clop
196	10.9	12.2		300	10.6	10.5		200	10.4	10.8		300	10.6	10.5												300	10.6	10.5	sim-clop
200	10.4	10.8		190	9.4	10.3		192	12.5	11.1		299	9.9	11.2
192	12.5	11.1		198	10.2	10		237	11.4	11.4		318	9.5	11.9
237	11.4	11.4		209	10.7	10.2		255	12	13.5		195	11.9	10.7
255	12	13.5		216	10	11.2		260	11.7	14.4		273	10	10.8
260	11.7	14.4		217	10.2	10.1		283	12.9	12.5		275	12.2	13.6
283	12.9	12.5		286	11.5	10.4		285	12.7	12.4		284	8.9	10.4
285	12.7	12.4		298	11.9	10.1		288	11.4	11.6		315	10.6	11.9
288	11.4	11.6		331	9.2	10.4		311	13.3	12.1		191	10.2	10.8
311	13.3	12.1		336	11.2	9.3		314	12.4	13.6		210	9.9	10.3
314	12.4	13.6		337	11	11.3		--	--	--		253	10.1	11
									--	--		274	13.5	11.2

## Sheet: T0-T6 SAXS
R-sim T0	R-sim T6	R-Ros T0	R-RosT6	mu-sim T0	mu-sim T6	mu-Ros T0	mu-RosT6		R-clop T0	R-clop T6	R-tica T0	R-tica T6	mu-clop T0	mu-clop T6	mu-tica T0	mu-tica T6		t=0-Ros-Tica	t=0-Ros-Clop	t=0-Sin-Tica	t=0-Sin-Clop	t=6-Ros-Tica	t=6-Ros-Clop	t=6-Sin-Tica	t=6-Sin-Clop		t=0-Ros-Tica	t=0-Ros-Clop	t=0-Sin-Tica	t=0-Sin-Clop	t=6-Ros-Tica	t=6-Ros-Clop	t=6-Sin-Tica	t=6-Sin-Clop		Amostra	Grupo	R (Å)*	Drnúcleo/Drcamada*			Amostra	Grupo	R (Å)*	Drnúcleo/Drcamada*
129.4	131.6	134.2	135.6	-2.6	-4	-3.11	-1.61		134.2	135.6	125.7	135.1	-2.45	-2.33	-3.11	-1.61		125.7	134.2	129.7	129.4	135.1	135.6	130.2	131.6		-3.11	-2.45	-2.6	-2.37	-1.61	-2.33	-4	-2.05		171_6m	Rosuvastatina-Ticagrelor	135.1	-1.61			191_0m	Rosuvastatina-Clopidogrel	134.2	-2.45
126.8	125.2	127.2	129.4	-2.88	-2.71	-2.24	-1.93		127.2	129.4	120.7	131.1	-2.2	-2.49	-2.24	-1.93		120.7	127.2	126.4	126.8	131.1	129.4	128.2	125.2		-2.24	-2.2	-2.88	-2	-1.93	-2.49	-2.71	-2.9		176_6m	Sinvastatina-Clopidogrel	131.6	-2.05			195_0m	Rosuvastatina-Clopidogrel	127.2	-2.2
133.8	133.8	131.6	128.1	-2.58	-2.56	-2.25	-1.74		131.6	128.1	128.5	140.2	-2.71	-2.6	-2.25	-1.74		128.5	131.6	128.9	133.8	140.2	128.1	125.8	133.8		-2.25	-2.71	-2.58	-2.24	-1.74	-2.6	-2.56	-2.08		178_6m	Rosuvastatina -Clopidogrel	135.6	-2.33			206_0m	Rosuvastatina-Clopidogrel	131.6	-2.71
131.4	126.8	131.5	134.7	-3.38	-3.26	-2.23	-2.2		131.5	134.7	131.2	132.8	-2.42	-2.24	-2.23	-2.2		131.2	131.5	125	131.4	132.8	134.7	129.9	126.8		-2.23	-2.42	-3.38	-2.3	-2.2	-2.24	-3.26	-2.75		180_6m	Rosuvastatina-Ticagrelor	131.1	-1.93			174_0m	Rosuvastatina-Ticagrelor	125.7	-3.11
134	134.6	131.3	132.6	-2.11	-2.46	-2.31	-2.18		131.3	132.6	132	133.2	-2.38	-2.49	-2.31	-2.18		132	131.3	140.1	134	133.2	132.6	126.8	134.6		-2.31	-2.38	-2.11	-2.28	-2.18	-2.49	-2.46	-2.59		183_6m	Sinvastatina-Clopidogrel	125.2	-2.9			176_0m	Sinvastatina-Clopidogrel	129.4	-2.37
129.2	135.4	128.7	127.1	-3.01	-2.56	-2.43	-2.34		128.7	127.1	131.9	131.6	-2.52	-2.38	-2.43	-2.34		131.9	128.7	127.2	129.2	131.6	127.1	130.1	135.4		-2.43	-2.52	-3.01	-2.37	-2.34	-2.38	-2.56	-2.09		185_6m	Rosuvastatina-Ticagrelor	140.2	-1.74			180_0m	Rosuvastatina-Ticagrelor	120.7	-2.24
133	130.3	132	124.4	-2.37	-2.11	-3.45	-1.68		132	124.4	132.6	139.9	-4.03	-2.63	-3.45	-1.68		132.6	132		133	139.9	124.4	130.3	130.3		-3.45	-4.03		-2.14	-1.68	-2.63	-2.11	-2.75		186_6m	Sinvastatina-Ticagrelor	130.2	-4			185_0m	Rosuvastatina-Ticagrelor	128.5	-2.25
124.4	132.4	125.5	128.1	-2	-2.83	-1.96	-3		125.5	128.1	131.8	132.2	-3.1	-3.02	-1.96	-3		131.8	125.5		124.4	132.2	128.1	129.2	132.4		-1.96	-3.1		-2.56	-3	-3.02	-2.83	-2.27		190_6m	Sinvastatina-Ticagrelor	128.2	-2.71			187_0m	Rosuvastatina-Ticagrelor	131.2	-2.23
141.8	128.9	125.7	128.9	-2.24	-2.36	-2.45	-2.05		129.4	128.9	129.7	127.9	-2.37	-4.35	-2.6	-2.05					141.8	127.9	128.9	127.5	128.9					-1.47	-2.05	-4.35	-2.36	-2.09		194_6m	Sinvastatina-Clopidogrel	133.8	-2.08			196_0m	Rosuvastatina-Ticagrelor	132	-2.31
132.1	132.2	120.7	123.7	-2.3	-3.26	-2.2	-1.6		126.8	123.7	126.4	131.2	-2	-3.91	-2.88	-1.6					132.1	131.2	123.7	129.8	132.2					-1.78	-1.6	-3.91	-3.26	-2.26		195_6m	Rosuvastatina -Clopidogrel	129.4	-2.49			198_0m	Sinvastatina-Ticagrelor	129.7	-2.6
135.1	130.6	128.5	135.1	-2.28	-2.05	-2.71	-1.91		133.8	131.6	128.9	137.2	-2.24	-2.05	-2.58	-1.91					135.1	137.2			130.6					-2.53	-1.91			-2.43		197_6m	Sinvastatina-Clopidogrel	126.8	-2.75			201_0m	Sinvastatina-Clopidogrel	126.8	-2
136.1	129.3	131.2	131.1	-2.37	-2.9	-2.42	-1.77		131.4	125.2	125	131.5	-2.3	-2.9	-3.38	-1.77					136.1	131.5			129.3					-2.48	-1.77			-3.32		198_6m	Sinvastatina-Ticagrelor	125.8	-2.56			205_0m	Sinvastatina-Clopidogrel	133.8	-2.24
133.8	127.1	132	140.2	-2.14	-2.08	-2.38	-2.33		134	133.8	140.1	130.2	-2.28	-2.08	-2.11	-4					133.8				127.1					-2.26				-4.4		199_6m	Rosuvastatina-Ticagrelor	132.8	-2.2			208_0m	Sinvastatina-Clopidogrel	131.4	-2.3
127.2	125.9	131.9	132.8	-2.56	-2.75	-2.52	-2.49		129.2	126.8	127.2	128.2	-2.37	-2.75	-3.01	-2.71					127.2				125.9					-2.35				-2.39		201_6m	Sinvastatina-Clopidogrel	134.6	-2.59			209_0m	Sinvastatina-Ticagrelor	126.4	-2.88
129.7	130.2	132.6	133.2	-1.47	-2.59	-4.03	-2.6		133	134.6		125.8	-2.14	-2.59		-2.56																				204_6m	Sinvastatina-Ticagrelor	129.9	-3.26			213_0m	Sinvastatina-Clopidogrel	134	-2.28
126.4	128.2	131.8	131.6	-1.78	-2.09	-3.1	-2.24		124.4	135.4		129.9	-2.56	-2.09		-3.26																				205_6m	Sinvastatina-Clopidogrel	135.4	-2.09			216_0m	Sinvastatina-Ticagrelor	128.9	-2.58
128.9	125.8		139.9	-2.53	-2.75		-2.49		141.8	130.3		126.8	-1.47	-2.75		-2.46																				209_6m	Sinvastatina-Ticagrelor	126.8	-2.46			217_0m	Sinvastatina-Ticagrelor	125	-3.38
125	129.9		132.2	-2.48	-2.27		-2.38		132.1	132.4		130.1	-1.78	-2.27		-2.56																				211_6m	Rosuvastatina-Ticagrelor	133.2	-2.18			219_0m	Sinvastatina-Clopidogrel	129.2	-2.37
140.1	126.8		127.9	-2.26	-2.09		-2.63		135.1	128.9		130.3	-2.53	-2.09		-2.11																				212_6m	Rosuvastatina-Ticagrelor	131.6	-2.34			239_0m	Sinvastatina-Clopidogrel	133	-2.14
127.2	130.1		131.2	-2.35	-2.26		-3.02		136.1	132.2		129.2	-2.48	-2.26		-2.83																				216_6m	Sinvastatina-Ticagrelor	130.1	-2.56			242_0m	Sinvastatina-Clopidogrel	124.4	-2.56
	130.3		137.2		-2.43		-4.35		133.8	130.6		127.5	-2.26	-2.43		-2.36																				217_6m	Sinvastatina-Ticagrelor	130.3	-2.11			256_0m	Sinvastatina-Clopidogrel	141.8	-1.47
	129.2		131.5		-3.32		-3.91		127.2	129.3		129.8	-2.35	-3.32		-3.26																				231_6m	Sinvastatina-Clopidogrel	130.3	-2.75			258_0m	Sinvastatina-Clopidogrel	132.1	-1.78
	127.5				-4.4					127.1				-4.4																						232_6m	Sinvastatina-Clopidogrel	132.4	-2.27			273_0m	Rosuvastatina-Clopidogrel	131.5	-2.42
	129.8				-2.39					125.9				-2.39																						233_6m	Sinvastatina-Clopidogrel	128.9	-2.09			287_0m	Sinvastatina-Clopidogrel	135.1	-2.53
																																				238_6m	Rosuvastatina -Clopidogrel	128.1	-2.6			291_0m	Rosuvastatina-Ticagrelor	131.9	-2.43
																																				254_6m	Rosuvastatina -Clopidogrel	134.7	-2.24			294_0m	Rosuvastatina-Ticagrelor	132.6	-3.45
																																				255_6m	Rosuvastatina-Ticagrelor	139.9	-1.68			296_0m	Rosuvastatina-Ticagrelor	131.8	-1.96
																																				256_6m	Sinvastatina-Clopidogrel	132.2	-2.26			298_0m	Sinvastatina-Ticagrelor	140.1	-2.11
																																				270_6m	Rosuvastatina-Ticagrelor	132.2	-3			300_0m	Sinvastatina-Clopidogrel	136.1	-2.48
																																				273_6m	Rosuvastatina -Clopidogrel	132.6	-2.49			315_0m	Rosuvastatina-Clopidogrel	131.3	-2.38
																																				277_6m	Sinvastatina-Clopidogrel	130.6	-2.43			316_0m	Rosuvastatina-Clopidogrel	128.7	-2.52
																																				284_6m	Rosuvastatina -Clopidogrel	127.1	-2.38			322_0m	Sinvastatina-Clopidogrel	133.8	-2.26
																																				285_6m	Rosuvastatina-Ticagrelor	127.9	-2.05			328_0m	Rosuvastatina-Clopidogrel	132	-4.03
																																				286_6m	Sinvastatina-Ticagrelor	129.2	-2.83			332_0m	Rosuvastatina-Clopidogrel	125.5	-3.1
																																				287_6m	Sinvastatina-Clopidogrel	129.3	-3.32			336_0m	Sinvastatina-Ticagrelor	127.2	-3.01
																																				288_6m	Rosuvastatina-Ticagrelor	131.2	-1.6			338_0m	Sinvastatina-Clopidogrel	127.2	-2.35
																																				294_6m	Rosuvastatina-Ticagrelor	137.2	-1.91
																																				296_6m	Rosuvastatina-Ticagrelor	131.5	-1.77
																																				298_6m	Sinvastatina-Ticagrelor	127.5	-2.36
																																				299_6m	Rosuvastatina -Clopidogrel	124.4	-2.63
																																				300_6m	Sinvastatina-Clopidogrel	127.1	-4.4
																																				301_6m	Rosuvastatina -Clopidogrel	128.1	-3.02
																																				315_6m	Rosuvastatina -Clopidogrel	128.9	-4.35
																																				328_6m	Rosuvastatina-Clopidogrel	123.7	-3.91
																																				336_6m	Sinvastatina-Ticagrelor	129.8	-3.26
																																				338_6m	Sinvastatina-Clopidogrel	125.9	-2.39

## Sheet: Ros-tica
ID_UNIFESP	ID_USP	Group_UNIFESP	group-IF	Gender	Age	LLT	antiplatelet	Old	Diabetes	weight	Heigth	BMI	Hypertension	SBP	DBP	Smokers	H HbA1c	H Glucose	30 Glucose	180 Glucose	H TC	30 TC	180 TC	H LDL-C	30 LDL-C	180 LDL-C	H HDL-C	30 HDL-C	180 HDL-C	H TG	30 TG	180 TG	H N-HDL	30 N-HDL	180 N-HDL	sample	teta-cT0	teta-cT1	teta-cT6	Abs532-cT0	Abs532-cT1	Abs532-cT6	Abs484-cT0	Abs484-cT1	Abs484-cT6	DLS -T0	DLS-T1	DLS-T6	R-SAXS-T0
180	180	1	Rosvastatine-Ticagelor	1	51	1	1	1	3	62	1.58	24.8358	1			3	7.3	108	108	135	198	116	104	116	58	55	22	30	27	486	226	135	176	86	77	180	0.00669	0.0056	0.01106	0.03542	0.08225	0.02263	0.34384	0.55967	0.21599	10.3	11.6	10.6	120.7
185	185	1	Rosvastatine-Ticagelor	1	48	1	1	1	1	66.6	1.85	19.4595	2	95	60	1	5.1	81	83	76	222	139	160	164	86	104	22	30	33	200	136	135	200	109	127	185	0.0034	0.00195	0.01178	0.00707	0.02187	0.02362	0.09857	0.11582	0.09198	9.7	10.9	11	128.5
187	187	1	Rosvastatine-Ticagelor	1	66	1	1	2	3	71.8	1.54	30.2749	1	140	91	2	9.7	208	136	124	181	103	115	106	36	44	61	47	51	48	113	122	120	56	64	187	0.01683	0.00669	0.01614	0.03041	0.04869	0.02495	0.20013	0.22197	0.17121	9.6	12.4	10.8	131.2
188	188	1	Rosvastatine-Ticagelor	1	59	1	1	1	3	72.8	1.64	27.0672	1	139	95	3	10.3	265	109	107	175	81	98	109	30	40	31	32	40	233	108	94	144	49	58	188										--		10.1
196	196	1	Rosvastatine-Ticagelor	1	54	1	1	1	2	73.7	1.52	31.8992					6.4	115	91	92	178	139	101	127	73	52	32	39	31	86	171	101	146	100	70	196	0.00259	0.00216	0.00609	0.03348	0.01893	0.01462	0.19341	0.1113	0.07092	10.9	10.3	12.2	132
199	199	1	Rosvastatine-Ticagelor	1	56	1	1	1	3	86.7	1.72	29.3064	2	110	89	1	6.8	113	140	147	191	148	132	111	81	74	57	49	35	118	95	142	134	99	97	199	0.00479	0.00438	0.01949	0.05406	0.03337	0.04645	0.21838	0.17137	0.18419	--		10.2
200	200	1	Rosvastatine-Ticagelor	2	70	1	1	2	2	58.8	1.52	25.4501	2	126	76	1	5.9	85	79	84	208	130	103	154	71	53	33	34	32	99	177	94	175	96	71	200	0.00377	0.00277	0.00593	0.01018	0.01479	0.00944	0.08863	0.24463	0.15048	10.4	11	10.8
207	207	1	Rosvastatine-Ticagelor	2	69	1	1	2	1	67.5	1.55	28.0957	2	124	72	1	5.5	102	91	92	204	136	122	132	70	59	27	36	34	314	208	230	177	100	88	207	0.0079	0.00477	0.0209	0.03335	0.05486	0.03061	0.18257	0.29504	0.14152	--		10.9
211	211	1	Rosvastatine-Ticagelor	1	57	1	1	1	1	81	1.8	25					5.1	142	81	77	155	132	103	106	70	50	24	45	29	130	83	153	131	87	74	211	0.0027	0.00338	0.03138	0.03794	0.02316	0.04537	0.17256	0.21147	0.18412	--		10.5
212	212	1	Rosvastatine-Ticagelor	1	63	1	1	1	3	76.2	1.62	29.0352					7.7	108	108	75	146	97	144	109	42	84	3	27	36	224	227	140	143	70	108	212	0.00487	0.01445	0.04067	0.05215	0.04083	0.06697	0.3042	0.23236	0.27961	--		10.6
192	192	1	Rosvastatine-Ticagelor	2	54	1	1	1	2	70.1	1.63	26.3841	2	117	73	1	6.2	133	101	99	245	111	140	163	54	72	59	35	48	110	140	117	186	76	92	192	0.02746		0.02749	0.04603		0.05956	0.19189		0.23369	12.5		11.1
226	226	1	Rosvastatine-Ticagelor	2	60	1	1	1	2	57.6	1.54	24.2874					6.1	184			292	204	206	180	112	105	82	63	74	155	171	155	210	141	132	226	0.02543		0.00822	0.05597		0.04696	0.27293		0.19435	13.1		-
230	230	1	Rosvastatine-Ticagelor	1	52	1	1	1	3	87.7	1.7	30.346					6.7	95	138		198	146	139	131	82	78	43	37	44	127	176	83	155	109	95	230
235	235	1	Rosvastatine-Ticagelor	1	55	1	1	1	2	94.2	1.7	32.5952					6.2	138	105		188	144	124	127	85	68	36	36	40	133	129	80	152	108	84	235
236	236	1	Rosvastatine-Ticagelor	1	59	1	1	1	2	66	1.65	24.2424	2	130	75	1	5.7	111	122		238	119	89	153	51	37	35	48	29	327	116	149	203	71	60	236
237	237	1	Rosvastatine-Ticagelor	1	66	1	1	2	2	82.9	1.73	27.6989					6.1	109	120	126	205	119	151	128	55	81	45	38	45	183	191	151	160	81	106	237	0.0341		0.02291	0.05594		0.03554	0.26708		0.29846	11.4		11.4
250	250	1	Rosvastatine-Ticagelor	1	57	1	1	1	2	80	1.83	23.8884	1	135	90	1	5.7	104	92		209			144			47			76			162			250
255	255	1	Rosvastatine-Ticagelor	1	41	1	1	1	2	82.8	1.65	30.4132	2	115	63	1	5.9	91	84		172	103	118	111	49	65	35	34	34	151	115	111	137	69	84	255	0.01485		0.01027	0.03567		0.02575	0.12996		0.10242	12		13.5
260	260	1	Rosvastatine-Ticagelor	1	46	1	1	1	1	96	1.75	31.3469	2	109	71	1	5.6	85	89	98	164	98	118	105	50	67	33	32	35	151	81	81	131	66	83	260	0.03038		0.00691	0.05683		0.02409	0.17987		0.10227	11.7		14.4
265	265	1	Rosvastatine-Ticagelor	1	51	1	1	1	2	98	1.87	28.0248	2	100	60	2	5.9	93	94	108	326	128	125	252	56	55	38	51	51	186	125	104	288	77	74	265
267	267	1	Rosvastatine-Ticagelor	2	48	1	1	1	3	57.1	1.6	22.3047	2	120	70	2	10.9	327	209	120	208	145	144	146	81	78	45	47	52	72	88	67	163	98	92	267
283	283	1	Rosvastatine-Ticagelor	1	65	1	1	2	1	51	1.6	19.9219	2	123	72	3	5.5	104	92	86	309	172	140	214	89	66	55	54	54	211	202	113	254	118	86	283	0.01513		0.00577	0.05071		0.01855	0.27208		0.18134	12.9		12.5
285	285	1	Rosvastatine-Ticagelor	2	66	1	1	2	3	70.75	1.74	23.3683	2	120	70	1	8.3	235	176	206	211	166	150	142	96	80	39	37	36	163	238	256	172	129	114	285	0.00994		0.00806	0.03413		0.02542	0.1394		0.1208	12.7		12.4
288	288	1	Rosvastatine-Ticagelor	1	63	1	1	1	1	75.75	1.69	26.5222	2	126	66	1	5.3	119	93	85	160	130	159	99	73	85	18	30	23	323	168	384	142	100	136	288	0.01254		0.0026	0.0249		0.01236	0.09356		0.05315	11.4		11.6
305	305	1	Rosvastatine-Ticagelor	1	56	1	1	1	3	86.3	1.87	24.679	2	119	80	3	8.4	227	159	151	235	148	131	169	86	69	40	43	44	124	95	95	195	105	87	305
307	307	1	Rosvastatine-Ticagelor	2	68	1	1	2	1	54	1.62	20.5761	2	120	70	1	5.5	131	89	88	147	118	136	87	62	78	46	38	39	48	95	108	101	80	97	307
311	311	1	Rosvastatine-Ticagelor	1	62	1	1	1	1	102	1.85	29.8028	2	130	80	3	5.1	81	86	85	223	102	89	145	36	32	49	47	40	155	103	86	174	55	49	311	0.01746		0.0174	0.04167		0.04501	0.21668		0.27547	13.3		12.1
314	314	1	Rosvastatine-Ticagelor	1	43	1	1	1	2	78.6	1.82	23.729	2	130	60	2	6	89	92	100	195	84	115	142	49	74	29	21	27	129	60	62	167	63	88	314	0.03409		0.02652	0.07161		0.08797	0.24857		0.28565	12.4		13.6
321	321	1	Rosvastatine-Ticagelor	1	48	1	1	1	2	78	1.82	23.5479	1	136	97	2	5.7	113	96	92	154	107	97	95	54	46	46	35	38	52	92	45	108	72	59	321
327	327	1	Rosvastatine-Ticagelor	2	49	1	1	1	3	61	1.55	25.3902	1	183	75	1	6.9	140	137	138	236	144	228	158	78	152	46	43	39	171	136	180	190	101		327
																																				174													125.7
																																				291													131.9
																																				294													132.6
																																				296													131.8
																																				171
																																				270
[truncated: 3 more columns]

## Sheet: Sim-clop
ID_UNIFESP	ID_USP	Group_UNIFESP	group-IF	Gender	Age	LLT	antiplatelet	Old	Diabetes	weight	Heigth	BMI	Hypertension	SBP	DBP	Smokers	H HbA1c	H Glucose	30 Glucose	180 Glucose	H TC	30 TC	180 TC	H LDL-C	30 LDL-C	180 LDL-C	H HDL-C	30 HDL-C	180 HDL-C	H TG	30 TG	180 TG	H N-HDL	30 N-HDL	180 N-HDL	sample	teta-cT0	teta-cT1	teta-cT6	Abs532-cT0	Abs532-cT1	Abs532-cT6	Abs484-cT0	Abs484-cT1	Abs484-cT6	DLS -T0	DLS-T1	DLS-T6	R-SAXS-T0
194	194	4	Sinvastatine-Clopidrogel	1	52	2	2	1	1	78.8	1.76	25.439					5.3	90	89	97	182	117	165	122	62	105	41	40	46	88	66	48	141	77	119	194	0.01693	0.00302	0.02582	0.09163	0.0571	0.05045	0.33942	0.25013	0.21545	--		11.3
224	224	4	Sinvastatine-Clopidrogel	2	75	2	2	2	1	62.1	1.5	27.6					5.6	104	103		178	85	93	119	30	42	37	39	33	109	89	98	141	46	60	224	0.00707	0.00836	0.01232	0.01269	0.02403	0.02031	0.12495	0.17145	0.09789	9	9.9	11.4
320	320	4	Sinvastatine-Clopidrogel	2	46	2	2	1	1	60	1.65	22.0386	2	110	70	1	5.1	86	75	86	182	154	125	121	69	60	44	67	52	74	94	58	138	87	73	320	0.0022	0.0024	0.01757	0.00494	0.00616	0.04566	0.03491	0.03132	0.14117	13.9	11.6	11.9
201	201	4	Sinvastatine-Clopidrogel	1	54	2	2	1	3	95	1.67	34.0636	1	145	93	1	7.6	221	124	107	164	116	116	81	55	53	32	34	43	380	207	118	132	82	73	201	0.0041	0.00605	0.00666	0.03672	0.06944	0.00926	0.14679	0.2571	0.10735	9.7	10.5	11.3	126.8
205	205	4	Sinvastatine-Clopidrogel	1	64	2	2	1	1	77.1	1.67	27.6453	2	116	70	1	5.2	168	53	94	179	127	148	105	51	77	55	57	55	98	105	81	124	70	93	205	0.03902	0.00514	0.02481	0.09335	0.04991	0.03982	0.35329	0.32886	0.22732	11.9	10.2	11	133.8
208	208	4	Sinvastatine-Clopidrogel	1	53	2	2	1	1	60.2	1.62	22.9386	2	92	58	1	5	97	99	100	245	148	184	171	86	109	40	34	42	185	189	213	205	114	142	208	0.00516	0.0037	0.03544	0.07369	0.04443	0.03431	0.29063	0.30014	0.19621	10.6	12.4	10.7	131.4
213	213	4	Sinvastatine-Clopidrogel	1	60	2	2	1	2	74.5	1.72	25.1825					6	175	108	112	272	128	128	180	58		58	47		189	150	165	214	81		213	0.01686	0.01	0.00788	0.04052	0.04033	0.01515	0.28773	0.44352	0.16083	10.2	10.3	11.7	134
239	239	4	Sinvastatine-Clopidrogel	1	47	2	2	1	2	97.6							5.8	175	97	96	321	169	170	251	117	115	38	29	38	155	120	78	283	140	132	239	0.03935	0.05465	0.03331	0.05698	0.07997	0.05558	0.25019	0.2993	0.25176	10.6	9.9	10.8	133
242	242	4	Sinvastatine-Clopidrogel	1	49	2	2	1	2	70.8	1.75	23.1184	2	104	68	3	6	150			198	121	203	143	68	141	12	31	18	299	136	288	186	90	185	242	0.03336	0.0108	0.01928	0.04842	0.02511	0.02958	0.23317	0.13569	0.15122	9.5	10.5	10.8	124.4
176	176	4	Sinvastatine-Clopidrogel	1	51	2	2	1	3	83.2	1.67	29.8326	1	141	96	3	7	162	138	126	224	150	140	154	81	70	44	38	38	139	217	231	180	112	102	176	0.0232	0.0361	0.04986	0.03615	0.06623	0.08066	0.2414	0.4098	0.43267	9.6	9.6	10.2	129.4
183	183	4	Sinvastatine-Clopidrogel	1	65	2	2	2	2	72	1.68	25.5102	1	142	86	1	6.1	163	129	104	203	140	154	144	81	95	24	31	29	208	190	208	179	109	125	183	0.01873	0.00668	0.05219	0.05458	0.02076	0.11024	0.28275	0.2265	0.52689	--		10.2
184	184	4	Sinvastatine-Clopidrogel	1	48	2	2	1	1	55.3	1.7	19.1349	2	95	63	1	5.4	99	94	78	143	94	109	100	55	63	28	24	30	65	70	81	115	70	79	184	0.00298	0.00659	0.01298	0.02273	0.01629	0.02564	0.13215	0.1847	0.14168	--		11.4
197	197	4	Sinvastatine-Clopidrogel	2	70	2	2	2	2	109.8	1.55	45.7024	2	130	81	2	5.7	98	109		202	111	94	133	47	42	46	44	27	122	114	178	156	67	67	197	0.00285	0.00519	0.01942	0.02755	0.02148	0.03129	0.24799	0.16546	0.15258	--		10.2
219	219	4	Sinvastatine-Clopidrogel	1	67	2	2	2	3	78.9	1.54	33.2687	2	125	70	1	6.7	97	104	167	174	91	102	114	36	45	31	34	30	173	133	208	143	57	72	219	0.01713	0.01418	0.02946	0.03202	0.0253	0.05642	0.15482	0.13204	0.2237	10.3	9.5	11.2	129.2
231	231	4	Sinvastatine-Clopidrogel	1	55	2	2	1	1	76.4	1.68	27.0692					5.5	114	95	103	166	135	142	105	70	68	44	41	51	78	154	150	122	94	91	231	0.0356	0.05831	0.0199	0.03291	0.07795	0.04386	0.11438	0.2353	0.14025	9.9	10.2	11.4
277	277	4	Sinvastatine-Clopidrogel	1	56	2	2	1	1	75	1.67	26.8923	2	120	75	1	5.3	105	98	87	202	133	141	122	64	66	55	50	52	136	105	144	147	83	89	277	0.02294	0.0228	0.06837	0.05064	0.04175	0.115	0.15804	0.16308	0.37999	11.3	10	9.8
280	280	4	Sinvastatine-Clopidrogel	2	68	2	2	2	2	57.4	1.6	22.4219	2	104	55	1	5.7	150	94	100	173	99	104	116	41	45	40	34	40	78	163	111	133	65	64	280	0.00916	0.01423	0.0231	0.01324	0.01756	0.03957	0.10742	0.1596	0.256	11.4	10.1	11.7
292	292	4	Sinvastatine-Clopidrogel	1	53	2	2	1	3	69.85			1	160	80	3	7.4	282	92	117	193	79	84		25	30		30	37	155	118	88		49	47	292	0.01266	0.01311	0.01353	0.01703	0.02222	0.02723	0.13984	0.24945	0.15714	11.6	11	12.1
193	193	4	Sinvastatine-Clopidrogel	1	38	2	2	1	3	85	1.68	30.1162					7.3	113	131		184	158		116	86		24	21		283	384		160	137		193
258	258	4	Sinvastatine-Clopidrogel	1	44	2	2	1	3	78	1.62	29.7211	2	125	80	2	10.4	170			174	133	102	113	92	43	39	22	35	111	103	154	135	111	67	258										10	11.4	--	132.1
276	276	4	Sinvastatine-Clopidrogel	2	70	2	2	2	3	120	1.5	53.3333	2	125	67	3	8.2	273	94	144	146	103	114	94	47	63	35	43	38	82	45	52	111	68	76	276										10.7	9.9
169	169	4	Sinvastatine-Clopidrogel	1	54	2	2	1	1	62	1.67	22.231	1	158	96	1	5.7	150	94	89	361	134	140	258	86	83	67	28	41	187	107	80	294	106	99	169
175	175	4	Sinvastatine-Clopidrogel	1	59	2	2	1	3								12.3	404	233	175	283	88	84		32	31	26	24	37	1626	268	84	257	64	47	175
179	179	4	Sinvastatine-Clopidrogel	2	50	2	2	1	1	64.2	1.57	26.0457	1	153	90	1	5	98	79	76	196	121	124	130	55	53	46	44	51	102	134	118	150	77	73	179
228	228	4	Sinvastatine-Clopidrogel	1	59	2	2	1	2	80.7	1.72	27.2783					6	156	113	125	196	84	112	117	31	40	60	40	58	88	51	67	136	44	54	228
229	229	4	Sinvastatine-Clopidrogel	1	72	2	2	2	1	62.6	1.6	24.4531					5.5	115	99		153	127	103	87	58	48	49	49	39	79	115	81	104	78	64	229
232	232	4	Sinvastatine-Clopidrogel	1	61	2	2	1	3	77.3	1.74	25.5318	1	150	90	1	6.5	135	135	111	223	158	122	152	82	63	42	44	33	154	233	192	181	114	89	232
300	300	4	Sinvastatine-Clopidrogel	1	60	2	2	1	2	89	1.83	26.5759	2	94	60	1	5.8	138	102	106	170	94	110	103	43	54	42	32	40	151	102	80	128	62	70	300	0.00774	0.02061	0.06634	0.01171	0.02657	0.09875	0.10101	0.18149	0.45696	10.6	10.2	10.5	136.1
304	304	4	Sinvastatine-Clopidrogel	1	49	2	2	1	1	97.4	1.75	31.8041	2	120	80	3	5.1	149	90	97	218	80	93	150	31	39	45	28	28	114	127	184	173	52	65	304
																																				256													141.8
																																				287													135.1
																																				322													133.8
																																				338													127.2
																																				233
[truncated: 3 more columns]

## Sheet: Sim-tica
ID_UNIFESP	ID_USP	Group_UNIFESP	group-IF	Gender	Age	LLT	antiplatelet	Old	Diabetes	weight	Heigth	BMI	Hypertension	SBP	DBP	Smokers	H HbA1c	H Glucose	30 Glucose	180 Glucose	H TC	30 TC	180 TC	H LDL-C	30 LDL-C	180 LDL-C	H HDL-C	30 HDL-C	180 HDL-C	H TG	30 TG	180 TG	H N-HDL	30 N-HDL	180 N-HDL	sample	teta-cT0	teta-cT1	teta-cT6	Abs532-cT0	Abs532-cT1	Abs532-cT6	Abs484-cT0	Abs484-cT1	Abs484-cT6	DLS -T0	DLS-T1	DLS-T6	R-SAXS-T0
181	181	3	Sinvastatine-Ticagelor	2	73	2	1	2	3	64.8	1.45	30.8205	2	135	83	1	7.6	215	131	113	247	95	91	170	35	32	39	40	39	214	123	110	208	55	52	181	0.04089	0.02823	0.01486	0.0512	0.02423	0.03013	0.25063	0.32932	0.18013	--		10.5
186	186	3	Sinvastatine-Ticagelor	2	57	2	1	1	2	67	1.55	27.8876	1	137	98	2	6.1	144	104	94	292	103	99	202	43	40	69	43	44	92	87	71	223	60	55	186	0.00463	0.0051	0.01025	0.0251	0.03267	0.01525	0.19619	0.23931	0.12835	--		11.7
190	190	3	Sinvastatine-Ticagelor	1	47	2	1	1	3	86.3	1.77	27.5464					8.3	256	139	284	183	120	137	140	59	69	9	35	39	205	187	218	174	85	98	190	0.00429	0.0096	0.04778	0.06878	0.04611	0.08124	0.24825	0.16939	0.23694	9.4	9.1	10.3
198	198	3	Sinvastatine-Ticagelor	1	61	2	1	1	3	78.5	1.75	25.6327	2	121	81	3	10.9	336	239	165	162	87	85	97	30	32	45	37	35	108	131	92	117	50	50	198	0.00174	0.00255	0.01474	0.01626	0.01199	0.02575	0.13755	0.11214	0.17187	10.2	9.4	10	129.7
204	204	3	Sinvastatine-Ticagelor	1	53	2	1	1	1	85	1.81	25.9455	2	110	70	1	5.1	86	86	90	173	117	104	109	49	43	32	45	39	204	149	139	141	72	65	204	0.00392	0.00331	0.01399	0.01402	0.00795	0.03035	0.08091	0.05761	0.21824	--		12
209	209	3	Sinvastatine-Ticagelor	1	57	2	1	1	1	97	1.69	33.9624					5.6	103	96	90	185	130	141	119	66	69	31	42	37	248	135	264	154	88	104	209	0.00282	0.00225	0.00621	0.01626	0.01626	0.01364	0.13466	0.12647	0.09574	10.7	9.9	10.2	126.4
216	216	3	Sinvastatine-Ticagelor	2	65	2	1	2	2	75	1.59	29.6665	2	100	60	3	6.5	115	115	102	245	198		171	124		48	49		123	131		197	149		216	0.00289	0.00417	0.02842	0.0106	0.0217	0.05408	0.1203	0.16143	0.25399	10	8.9	11.2	128.9
217	217	3	Sinvastatine-Ticagelor	1	56	2	1	1	2	115.8	1.76	37.3838	2	134	81	2	6.1	131	89		183	105	96	115	48	39	46	38	43	112	108	68	137	67	53	217	0.00734	0.00879	0.02978	0.04243	0.06223	0.04171	0.35514	0.4415	0.29971	10.2	9.4	10.1	125
225	225	3	Sinvastatine-Ticagelor	1	58	2	1	1	3	88.9	1.78	28.0583					6.9	184	109		190	98	93	120	36	30	36	39	43	220	145	115	154	59	50	225	0.000549451	0.00188	0.01247	0.00111	0.0037	0.02353	0.0173	0.02508	0.10154	--		11.6
234	234	3	Sinvastatine-Ticagelor	2	53	2	1	1	2	56.1	1.6	21.9141	2	130	70	1	6.1	140			197	94	72	132	33	30	46	45	30	91	77	54	151	49	54	234	0.00193	0.00103	0.00971	0.02283	0.00845	0.01332	0.13911	0.10617	0.13466	--		11.1
245	245	3	Sinvastatine-Ticagelor	1	65	2	1	2	2	72	1.78	22.7244	1	170	100	1	5.8		82		219	134	144	130	61	65	64	44	56	140	249	144	155	90	88	245	0.01964	0.02646	0.01597	0.01823	0.02771	0.02283	0.11983	0.22907	0.14463	--		11.1
173	173	3	Sinvastatine-Ticagelor	1	45	2	1	1	3	81.7	1.59	32.3168	1	160	100	1	6.6	106	100	115	223	157	125	139	92	68	30	32	33	404	251	161	193	125	92	173
220	220	3	Sinvastatine-Ticagelor	1	42	2	1	1	2	55.7	1.61	21.4884					5.7	107	99	95	267	174	165	176	95	84	48	38	50	263	288	217	219	136	115	220
249	249	3	Sinvastatine-Ticagelor	1	62	2	1	1	2	78	1.68	27.6361	2	104	67	3	5.9	110	98	100	217	121	115	146	75	52	53	28	44	74	94	100	164	93	71	249
252	252	3	Sinvastatine-Ticagelor	1	59	2	1	1	1	59.85	1.65	21.9835	2	110	50	3	5.1	86	105		183	96	115	127	72	55	37	9	41	87	73	108	146	87	74	252
257	257	3	Sinvastatine-Ticagelor	2	67	2	1	2	3	73.5	1.52	31.8127	2	120	80	2	7.9	136			139	133	127	82	81	74	21	12	17	276	331	273	118	121	110	257										11.7		--
269	269	3	Sinvastatine-Ticagelor	1	68	2	1	2	1	47.75	1.5	21.2222	2	100	70	2	5.3	77	97	103	165	142	111	85	67	41	62	60	55	90	72	69	103	82	56	269
272	272	3	Sinvastatine-Ticagelor	1	53	2	1	1	1								5.1	98	84	89	183	86	126	119	44	66	41	26	41	121	77	107	142	60	85	272										9.2		--
278	278	3	Sinvastatine-Ticagelor	2	57	2	1	1	1	85.25	1.66	30.937	2	118	62	1	5.3	91	94	95	150	107	118	80	30	52	51	61	49	111	78	87	99	46	69	278										14.6		--
281	281	3	Sinvastatine-Ticagelor	1	51	2	1	1	1	87.8	1.69	30.7412	2	126	81	3	5.4	91	88	105	188	139	138	118	82	73	36	36	32	216	116	236	152	103	106	281
290	290	3	Sinvastatine-Ticagelor	1	56	2	1	1	3	68.7	1.65	25.2342	2	105	90	1	8.2	137	207	138	187	128	91	105	46	15	46	59	44	253	156	178	141	69	47	290
295	295	3	Sinvastatine-Ticagelor	1	67	2	1	2	2	73	1.65	26.8136	2	130	80	2	5.8	126	111	101	198	167	104	143	115	54	39	26	36	70	147	68	160	141	68	295										11.7		--
306	306	3	Sinvastatine-Ticagelor	1	65	2	1	1	1	65	1.63	24.4646	2	99	73	1	5.6	128	97	80	249	123	122	189	70	69	30	33	31	152	113	138	219	90	91	306										12.7		--
309	309	3	Sinvastatine-Ticagelor	1	71	2	1	2	2	67	1.67	24.0238	2	107	63	3	6.2	182	164	172	146	116	98	78	46	34	41	46	44	172	158	112	105	70	54	309										13		--
312	312	3	Sinvastatine-Ticagelor	2	55	2	1	1	2	89.7	1.63	33.7612	1	175	95	1	6.2	91	148	105	279	170	128	187	93	64	40	44	39	307	252	167	239	126	89	312										11		--
313	313	3	Sinvastatine-Ticagelor	1	52	2	1	1	3	92	1.7	31.8339	2	130	70	1	11.1	169	254	213	274	116	128	103	48	53	44	36	39	853	307	341	230	80	89	313										10.7		--
325	325	3	Sinvastatine-Ticagelor	1	67	2	1	2	1	64.6	1.67	23.1633	2	128	78	2	5.6	129	95		199	109		139	60	51	43	33	37	78	112	102	156	84	70	325										10.8		--
326	326	3	Sinvastatine-Ticagelor	2	39	2	1	1	1	72.8	1.78	22.9769	2	110	60	3	5	107	74	95	176	111		95	42	42	68	58	60	51	40	55	108	53	56	326										14		--
286	286	3	Sinvastatine-Ticagelor	1	60	2	1	1	2	142	1.7	49.1349	2	120	80	1	6.4	143	113	102	144	104	102	74	42	34	49	45	54	126	85	61	95	59	48	286	0.00764		0.01523	0.02498		0.04444	0.10477		0.18948	11.5		10.4
298	298	3	Sinvastatine-Ticagelor	1	63	2	1	1	2	86	1.77	27.4506	2	120	70	2	5.8	128	101	95	203	85	116	136	31	56	51	40	40	66	68	113	152	45	76	298	0.0142		0.02938	0.03196		0.06017	0.18104		0.31877	11.9		10.1	140.1
331	331	3	Sinvastatine-Ticagelor	1	42	2	1	1	1	67.9	1.71	23.2208	2	95	55	3	5	121	105	88	233	122	200	131	77	121	47	28	43	384	68	239	186	75	157	331	0.03476		0.04139	0.09483		0.07072	0.32991		0.25215	9.2		10.4
336	336	3	Sinvastatine-Ticagelor	1	62	2	1	1	2	66.5	1.62	25.3391	1	148	78	2	5.9	92	96		191	108	143	130	55	76	35	37	32	143	82	268	156	71	111	336	0.00721		0.00655	0.01133		0.0111	0.13239		0.20411	11.2		9.3	127.2
337	337	3	Sinvastatine-Ticagelor	1	47	2	1	1	1	62.2	1.78	19.6314	2	94	51	3	5.6	100	90		256	119	139	172	71	80	47	32	98	294	79	95	217	87	41	337	0.00959		0.01699	0.02344		0.03999	0.11658		0.20162	11		11.3
[truncated: 3 more columns]

## Sheet: information
Group 1 Ticagrelor/RSV					smokers 1
Group 2 Clopidogrel/RSV					ex-smokers 2
Group 3 Ticagrelor/Sim/Eze					non-smokers 3
Group 4 Clopidogrel/Sim/Eze
LLT 1 RSV					AMI 1 anterior
LLT 2 Sim/Eze					AMI 2 inferior
					AMI 3 lateral
Antiplatelet		1 Ticagrelor
Antiplatelet 2 Clopidogrel
Gender 1 Male
Gender 2 Female
Old 1< 65 y
Old 2 >= 65 y
Diabetes 1 non-diabetes
Diabetes 2 pre-diabetes
Diabetes 3 diabetes
Hypertensive 1
Non-hypertensive 2

## Sheet: correlation DLS-saxs
DLS-T0	saxs R-T0	sax miu-T0	DLS-T6	saxs R-T6	saxs miu-T6
11.9	127.2	-2.2	11.2	124.4	-2.63				DF	Statistic	p-value	Decision at level(5%)					N	Mean	SD	Sum	Min	Max
10	131.5	-2.42	10.7	129.4	-2.49			saxs R-T0	19	0.97154	0.80686	Can't reject normality				DLS-T0	19	10.3	0.55976	195.7	9.5	11.9
10.6	131.3	-2.38	10.7	128.1	-2.6			sax miu-T0	19	0.78428	0.000681641	Reject normality				saxs R-T0	19	129.689	3.78269	2464.1	120.7	136.1
10.2	134.2	-2.45	10.8	132.6	-2.49			saxs R-T6	22	0.8186	0.000992656	Reject normality				DLS-T6	22	10.8227	0.935	238.1	9.3	13.5
10.3	120.7	-2.24	10.4	127.1	-2.38			saxs miu-T6	22	0.84438	0.0027	Reject normality				saxs R-T6	22	129.841	3.82519	2856.5	124.4	140.2
9.7	128.5	-2.25	11.9	128.9	-4.35
9.6	131.2	-2.23	10.6	131.1	-1.93
10.9	132	-2.31	11	140.2	-1.74				N	Mean	SD	Sum	Min	Max			N	Mean	SD	Sum	Min	Max
10.6	131.4	-2.3	13.5	139.9	-1.68			saxs R-T0	19	129.689	3.78269	2464.1	120.7	136.1		DLS-T0	19	10.3	0.55976	195.7	9.5	11.9
10.2	134	-2.28	12.4	127.9	-2.05			sax miu-T0	19	-2.44316	0.28694	-46.42	-3.38	-2.14		saxs R-T0	19	129.689	3.78269	2464.1	120.7	136.1
10.6	133	-2.14	11.6	131.2	-1.6			saxs R-T6	22	129.841	3.82519	2856.5	124.4	140.2		DLS-T6	22	10.8227	0.935	238.1	9.3	13.5
9.5	124.4	-2.56	11.4	130.3	-2.75			saxs miu-T6	22	-2.56227	0.70894	-56.37	-4.4	-1.6		saxs R-T6	22	129.841	3.82519	2856.5	124.4	140.2
9.6	129.4	-2.37	9.8	130.6	-2.43
10.3	129.2	-2.37	10.5	127.1	-4.4
10.6	136.1	-2.48	10.3	128.2	-2.71					saxs R-T0	sax miu-T0	saxs R-T6	saxs miu-T6					DLS-T0	saxs R-T0	DLS-T6	saxs R-T6
10.2	129.7	-2.6	10	125.8	-2.56			saxs R-T0	Spearman Corr.	1	0.1606	0.38806	0.28358			DLS-T0	Pearson Corr.	1	0.08842	0.10776	-0.05292
10.7	126.4	-2.88	10.2	126.8	-2.46			saxs R-T0	p-value	--	0.51132	0.10064	0.23938			DLS-T0	p-value	--	0.71888	0.66057	0.82965
10	128.9	-2.58	11.2	130.1	-2.56			sax miu-T0	Spearman Corr.	0.1606	1	0.11462	0.29776			saxs R-T0	Pearson Corr.	0.08842	1	0.22974	0.29851
10.2	125	-3.38	10.1	130.3	-2.11			sax miu-T0	p-value	0.51132	--	0.64031	0.21567			saxs R-T0	p-value	0.71888	--	0.34406	0.21447
			10.4	129.2	-2.83			saxs R-T6	Spearman Corr.	0.38806	0.11462	1	0.44262			DLS-T6	Pearson Corr.	0.10776	0.22974	1	0.43963
			10.1	127.5	-2.36			saxs R-T6	p-value	0.10064	0.64031	--	0.03913			DLS-T6	p-value	0.66057	0.34406	--	0.04063
			9.3	129.8	-3.26			saxs miu-T6	Spearman Corr.	0.28358	0.29776	0.44262	1			saxs R-T6	Pearson Corr.	-0.05292	0.29851	0.43963	1
								saxs miu-T6	p-value	0.23938	0.21567	0.03913	--			saxs R-T6	p-value	0.82965	0.21447	0.04063	--
